# Supplementary material for: In Vitro Antibacterial Activity, Molecular Docking, and ADMET Analysis of Phytochemicals from Roots of Dovyalis abyssinica
Source: Molecules. 2024 Nov 27;29(23):5608. doi: 10.3390/molecules29235608 (PMC11644002; doi:10.3390/molecules29235608)
Supplement: Supplementary file 1 [file molecules-29-05608-s001.zip]

Archive with 1 entries (1 files):
- molecules-3274946-supplementary.pdf
